# Supplementary material for: Genomic and functional analysis of Romboutsia ilealis CRIBT reveals adaptation to the small intestine
Source: PeerJ. 2017 Sep 11;5:e3698. doi: 10.7717/peerj.3698 (PMC5598433; doi:10.7717/peerj.3698)
Supplement: Table S7 — Results of mucin and sulfite growth experiments. [file peerj-05-3698-s011.xlsx]

## Sheet: Sheet1
	Average OD600nm at T=0	Average OD600nm at T=16h
Growth on mucin
Basal bicarbonate-buffered medium + yeast extract + amino acids	0.074	0.231
Basal bicarbonate-buffered medium + yeast extract + amino acids + glucose	0.075	0.926
Basal bicarbonate-buffered medium + yeast extract + amino acids + mucin	0.586	0.724
Stimulation of growth by sulfite
PY medium	0.108	0.321
PY medium + sulfite	0.097	0.377
PY medium + glucose	0.114	0.56
PY medium + glucose + sulfite	0.109	1.069
